# Supplementary material for: Failed mitochondrial import and impaired proteostasis trigger SUMOylation of mitochondrial proteins
Source: J Biol Chem. 2017 Nov 28;293(2):599–609. doi: 10.1074/jbc.M117.817833 (PMC5767865; doi:10.1074/jbc.M117.817833)
Supplement: Supporting Information [file 10.1074_M117.817833_jbc.M117.817833-2.xlsx]

## Sheet: Sheet1
Gene	Identifier	SUMO site(s)	Subcellular location (UniProt)	GO - cellular component	Notes	Manually assigned localization (Fig. 1A)
ACO1	YLR304C		mitochondrion + cytoplasm	cytoplasm + mitochondrial matrix		dual loc.
ADH3	YMR083W	375	mitochondrion (matrix)	mitochondrial matrix		Matrix
ADK1	YDR226W	218;221	mitochondrion (intermembrane space) + cytoplasm	cytoplasm + mitochondrial intermembrane space		dual loc.
AGC1	YPR021C	576	mitochondrion (inner membrane)	mitochondrial inner membrane	multi-pass transmembrane protein	IM
ARG2	YJL071W	385;402	mitochondrion	mitochondrial matrix		Matrix
ARG5,6	YER069W	215;219	mitochondrion	mitochondrial matrix		Matrix
ARG8	YOL140W	40	mitochondrion (matrix)	mitochondrial matrix		Matrix
ATP6	Q0085		mitochondrion (inner membrane)	mitochondrial ATP synthase proton transporting complex	multi-pass transmembrane protein	IM
CCP1	YKR066C	246	mitochondrion (matrix)	mitochondrial intermembrane space	IMS annotation IDA (SGD)	IMS
CIR1	YGR207C	38	mitochondrion (matrix)	mitochondrion		Matrix
COA4	YLR218C	12;15	mitochondrion (inner membrane; peripheral membrane protein; IMS side)	mitochondrial intermembrane space		IMS
COQ10	YOL008W		mitochondrion (inner membrane; peripheral membrane protein; matrix side)	mitochondrial inner membrane		IM
COX1	Q0045		mitochondrion (inner membrane)	mitochondrial respiratory chain complex IV	multi-pass transmembrane protein	IM
COX13	YGL191W		mitochondrion (inner membrane)	mitochondrial respiratory chain complex IV		IM
COX2	Q0250		mitochondrion (inner membrane)	mitochondrial respiratory chain complex IV	multi-pass transmembrane protein	IM
COX5A	YNL052W		mitochondrion (inner membrane)	mitochondrial respiratory chain complex IV		IM
COX8	YLR395C		mitochondrion (inner membrane)	mitochondrial respiratory chain complex IV		IM
COX9	YDL067C	11	mitochondrion (inner membrane)	mitochondrial respiratory chain complex IV		IM
CRC1	YOR100C	281	mitochondrion (inner membrane)	mitochondrial inner membrane	multi-pass transmembrane protein	IM
CYC1	YJR048W	5;10	mitochondrion (intermembrane space)	mitochondrial intermembrane space		IMS
CYC3	YAL039C	70	mitochondrion (inner membrane)	mitochondrial intermembrane space	IMS annotation IDA (SGD)	IMS
CYT2	YKL087C		mitochondrion (inner membrane)	mitochondrial intermembrane space	IMS annotation IDA (SGD)	IMS
GUF1	YLR289W	508	mitochondrion (inner membrane; peripheral membrane protein; matrix side)	mitochondrial matrix		Matrix
GUT2	YIL155C	189	mitochondrion (inner membrane)	mitochondrial outer membrane	Publicatioins conflicting	not specified
HEM1	YDR232W	402	mitochondrion (matrix)	mitochondrial matrix		Matrix
HEM14	YER014W	130	mitochondrion (inner membrane)	mitochondrial inner membrane		IM
HEM25	YDL119C		mitochondrion (inner membrane)	mitochondrial inner membrane	multi-pass transmembrane protein	IM
HMI1	YOL095C	471;472	mitochondrion (inner membrane; peripheral membrane protein)	mitochondrial matrix		Matrix
IDP1	YDL066W	277	mitochondrion	mitochondrial nucleoid		Matrix
ILV1	YER086W	109	mitochondrion	mitochondrion		not specified
ILV2	YMR108W	470	mitochondrion	mitochondrion		Matrix
ILV3	YJR016C	424	mitochondrion	mitochondrion		not specified
ILV6	YCL009C	158	mitochondrion	mitochondrial nucleoid		Matrix
KGD1	YIL125W	24	mitochondrion (matrix)	mitochondrial oxoglutarate dehydrogenase complex; mitochondrial nucleoid		Matrix
LAT1	YNL071W	282	mitochondrion (matrix)	mitochondrial pyruvate dehydrogenase complex		Matrix
MAE1	YKL029C		mitochondrion (matrix)	mitochondrion		Matrix
MAM33	YIL070C		mitochondrion (matrix)	mitochondrial matrix		Matrix
MAS2	YHR024C		mitochondrion (matrix)	mitochondrial processing peptidase complex		Matrix
MDH1	YKL085W		mitochondrion (matrix)	mitochondrial matrix		Matrix
MDL1	YLR188W		mitochondrion (inner membrane)	mitochondrial inner membrane	multi-pass transmembrane protein	IM
MGE1	YOR232W	110;116;119	mitochondrion (matrix)	mitochondrial matrix		Matrix
MGM1	YOR211C	633	mitochondrion (inner membrane)	mitochondrial inner membrane	single-pass type II transmembrane protein	IM
MIA40	YKL195W		mitochondrion (inner membrane)	mitochondrial inner membrane	single-pass type II transmembrane protein	IM
MRP1	YDR347W	245	mitochondrion	mitochondrial small ribosomal subunit		Matrix
MRP21	YBL090W		mitochondrion	mitochondrial small ribosomal subunit		Matrix
MRP49	YKL167C		mitochondrion	mitochondrial large ribosomal subunit		Matrix
MRPL17	YNL252C	71;171	mitochondrion	mitochondrial large ribosomal subunit		Matrix
MRPL23	YOR150W	115	mitochondrion	mitochondrial large ribosomal subunit		Matrix
MRPL40	YPL173W		mitochondrion	mitochondrial large ribosomal subunit		Matrix
MRPL50	YNR022C		mitochondrion	mitochondrial large ribosomal subunit		Matrix
MRPL51	YPR100W		mitochondrion	mitochondrial large ribosomal subunit		Matrix
MRPL9	YGR220C	156;175	mitochondrion	mitochondrial large ribosomal subunit		Matrix
MRPS9	YBR146W	144;146	mitochondrion	mitochondrial small ribosomal subunit		Matrix
MRS1	YIR021W	27;36;237	mitochondrion (matrix)	mitochondrial matrix		Matrix
MSS116	YDR194C	333	mitochondrion (matrix)	mitochondrial matrix		Matrix
MSS51	YLR203C	114	mitochondrion (inner membrane; peripheral membrane protein; matrix side)	extrinsic component of mitochondrial inner membrane		Matrix
MTF2	YDL044C	237	mitochondrion (matrix)	mitochondrial matrix		Matrix
NDE1	YMR145C	550	mitochondrion (intermembrane space)	mitochondrial intermembrane space		IMS
NFU1	YKL040C	36	mitochondrion (matrix)	mitochondrial matrix		Matrix
OAC1	YKL120W	226	mitochondrion (inner membrane)	mitochondrial inner membrane	multi-pass transmembrane protein	IM
PAM17	YKR065C		mitochondrion (inner membrane)	mitochondrial inner membrane	multi-pass transmembrane protein	IM
PDA1	YER178W	341	mitochondrion (matrix)	mitochondrial pyruvate dehydrogenase complex		Matrix
PET100	YDR079W		mitochondrion (membrane)	mitochondrial inner membrane	single-pass transmembrane protein	IM
PET130	YJL023C	2	mitochondrion (matrix)	mitochondrial matrix		Matrix
PET54	YGR222W		mitochondrion (inner membrane; peripheral membrane protein)	extrinsic component of mitochondrial inner membrane; mitochondrial matrix		Matrix
PKP1	YIL042C	3	mitochondrion (matrix)	mitochondrial matrix		Matrix
PPX1	YHR201C	6	-	cytoplasm + mitochondrial matrix		dual loc.
QCR8	YJL166W	22	mitochondrion (inner membrane)	mitochondrial respiratory chain complex III		IM
RMD9	YGL107C	306;317	mitochondrion (inner membrane; peripheral membrane protein; matrix side)	extrinsic component of mitochondrial inner membrane		Matrix
RSM18	YER050C	47;48	mitochondrion	mitochondrial small ribosomal subunit		Matrix
RSM24	YDR175C	205;207	mitochondrion	mitochondrial small ribosomal subunit		Matrix
RSM28	YDR494W	130	mitochondrion	mitochondrial small ribosomal subunit		Matrix
RSM7	YJR113C	129	mitochondrion	mitochondrial small ribosomal subunit		Matrix
SDH1	YKL148C	169	mitochondrion (inner membrane; peripheral membrane protein; matrix side)	mitochondrial respiratory chain complex II		IM
SDH3	YKL141W	146	mitochondrion (inner membrane)	mitochondrial respiratory chain complex II	multi-pass transmembrane protein	IM
SDH4	YDR178W	62;73	mitochondrion (inner membrane)	mitochondrial respiratory chain complex II	multi-pass transmembrane protein	IM
SDH5	YOL071W	18	mitochondrion (matrix)	mitochondrial matrix		Matrix
SHY1	YGR112W		mitochondrion (inner membrane)	mitochondrial inner membrane	multi-pass transmembrane protein	IM
SOD1	YJR104C	70	mitochondrion + cytoplasm	cytoplasm + nucleus + mitochondrial intermembrane space		dual loc.
TAM41	YGR046W	268;360	mitochondrion (inner membrane; peripheral membrane protein; matrix side)	extrinsic component of mitochondrial inner membrane; mitochondrial matrix		Matrix
TIM12	YBR091C		mitochondrion (inner membrane; peripheral membrane protein)	mitochondrial inner membrane protein insertion complex		IM
TIM54	YJL054W	173;182	mitochondrion (inner membrane)	mitochondrial inner membrane protein insertion complex	single-pass transmembrane protein	IM
TIM9	YEL020W-A		mitochondrion (inner membrane; peripheral membrane protein; IMS side)	mitochondrial intermembrane space protein transport complex		IMS
TUF1	YOR187W	110;277	mitochondrion	mitochondrion	elongation factor Tu	Matrix
YHB1	YGR234W	225	cytoplasm	cytoplasm + mitochondrial matrix		dual loc.
YHM2	YMR241W	15	mitochondrion (inner membrane)	mitochondrial inner membrane	multi-pass transmembrane protein	IM
YMC1	YPR058W	68	mitochondrion (inner membrane)	mitochondrial inner membrane	multi-pass transmembrane protein	IM
YME1	YPR024W	585	mitochondrion (inner membrane; peripheral membrane protein; matrix side)	mitochondrial inner membrane; i-AAA complex		IM
YNK1	YKL067W		mitochondrion (intermembrane space) + cytoplasm	cytosol + mitochondrial intermembrane space		dual loc.
